# Supplementary material for: Boosting NAD+ with a small molecule that activates NAMPT
Source: Nat Commun. 2019 Jul 19;10:3241. doi: 10.1038/s41467-019-11078-z (PMC6642140; doi:10.1038/s41467-019-11078-z)
Supplement: Supplementary file 4 — Source Data [file 41467_2019_11078_MOESM4_ESM.xlsx]

## Sheet: Fig 1c
	Fig. 1c
		[NMN] (uM)				Mean	SD
A	Vehicle	3.36	3.97	3.65	3.56	3.635	0.2541		Dunnett's multiple comparisons test	Mean Diff.	95.00% CI of diff.	Significant?	Summary	Adjusted P Value	A-?
B	SBI-797812	7.68	7.6	8.17	7.45	7.725	0.311609
C	GNI-50	0	0	0	0	0	0		Column A vs. Column B	-4.09	-4.479 to -3.701	Yes	****	0.0001	B	Column B
D	SBI-796950	2.28	2.36	2.16	2.29	2.2725	0.0830161		Column A vs. Column C	3.635	3.246 to 4.024	Yes	****	0.0001	C	Column C
									Column A vs. Column D	1.363	0.9731 to 1.752	Yes	****	0.0001	D	Column D
	n=4
	1 way ANOVA
	Dunnett's Multiple Comparisons test								Test details	Mean 1	Mean 2	Mean Diff.	SE of diff.	n1	n2	q	DF
									Column A vs. Column B	3.635	7.725	-4.09	0.1452	4	4	28.18	12
									Column A vs. Column C	3.635	0	3.635	0.1452	4	4	25.04	12
									Column A vs. Column D	3.635	2.273	1.363	0.1452	4	4	9.387	12

## Sheet: Fig 1d
Fig. 1d
	[812]	NAMPT Activity				Graph Pad Prism Curve fit
	0	0	0	0		Michaelis-Menten
	0.125	3.49	12.14	18.63		Best-fit values
	0.25	17.18	20.4	31.47		Vmax	55.29
	0.5	32.24	31.57	36.72		Km	0.3742
	1	43.03	37.48	36.81		Std. Error
	2	48.47	49.77	41.91		Vmax	2.734
	4	44.93	53.47	52.91		Km	0.06454
						95% CI (profile likelihood)
						Vmax	49.96 to 61.35
	N=3					Km	0.2605 to 0.5314
						Goodness of Fit
						Degrees of Freedom	19
						R square	0.942
						Absolute Sum of Squares	382.4
						Sy.x	4.486
						Constraints
						Km	Km > 0
						Number of points
						# of X values	28
						# Y values analyzed	21

## Sheet: Fig. 1e
Fig. 1e
	NAMPT (G217R)	NAMPT (G217R) + SBI-797812	NAMPT (G217R) + FK-866	NAMPT (G217R) + FK-866 + SBI-797812		Dunnett's multiple comparisons test	Mean Diff.	95.00% CI of diff.	Significant?	Summary	Adjusted P Value	A-?
	4.05	3.92	2.62	2.71
	4.56	3.99	2.8	2.77		Column A vs. Column B	0.16	-0.1988 to 0.5188	No	ns	0.5129	B	Column B
	4.16	3.93	2.8	2.96		Column A vs. Column C	1.395	1.036 to 1.754	Yes	****	0.0001	C	Column C
	3.96	4.25	2.93	2.52		Column A vs. Column D	1.443	1.084 to 1.801	Yes	****	0.0001	D	Column D
N=4
1 way ANOVA						Test details	Mean 1	Mean 2	Mean Diff.	SE of diff.	n1	n2	q	DF
Dunnett's Multiple Comparisons test
						Column A vs. Column B	4.183	4.023	0.16	0.1337	4	4	1.196	12
						Column A vs. Column C	4.183	2.788	1.395	0.1337	4	4	10.43	12
						Column A vs. Column D	4.183	2.74	1.443	0.1337	4	4	10.79	12

## Sheet: Fig 1f
Figure 1f
	No NAMPT	NAMPT	NAMPT + FK-866	NAMPT + CHS-828		Dunnett's multiple comparisons test	Mean Diff.	95.00% CI of diff.	Significant?	Summary	Adjusted P Value	A-?
	4.46	301.69	3.76	3.2
	2.99	494.85	5.4	3.12		Column A vs. Column B	-491.8	-635 to -348.6	Yes	****	0.0001	B	Column B
	3.85	669.91	3.62	2.6		Column A vs. Column C	-0.4275	-143.6 to 142.7	No	ns	0.9999	C	Column C
	2.66	514.65	2.89	3		Column A vs. Column D	0.51	-142.7 to 143.7	No	ns	0.9999	D	Column D
N=4						Test details	Mean 1	Mean 2	Mean Diff.	SE of diff.	n1	n2	q	DF
1 way ANOVA
Dunnett's Multiple Comparisons test						Column A vs. Column B	3.49	495.3	-491.8	53.37	4	4	9.216	12
						Column A vs. Column C	3.49	3.918	-0.4275	53.37	4	4	0.008011	12
						Column A vs. Column D	3.49	2.98	0.51	53.37	4	4	0.009557	12

## Sheet: Fig. 2a
Fig. 2a
	NAMPT	NAMPT + 812	NAMPT + ATP	NAMPT + ATP + 812
	0.99	0.64	2.93	6.02
	0.96	0.71	2.8	6
	1.1	0.63	3.09	6.08
	1.09	0.74	2.94	5.88
Mean	1.035	0.68	2.94	5.995
SD	0.0704746	0.0535413	0.118603	0.083865
Number of families	1
Number of comparisons per family	6
Alpha	0.05
Tukey's multiple comparisons test	Mean Diff.	95.00% CI of diff.	Significant?	Summary	Adjusted P Value
NAMPT vs. NAMPT + 812	0.355	0.1765 to 0.5335	Yes	***	0.0004	A-B
NAMPT vs. NAMPT +_ ATP	-1.905	-2.084 to -1.726	Yes	****	<0.0001	A-C
NAMPT vs. NAMPT + ATP + 812	-4.96	-5.139 to -4.781	Yes	****	<0.0001	A-D
NAMPT + 812 vs. NAMPT +_ ATP	-2.26	-2.439 to -2.081	Yes	****	<0.0001	B-C
NAMPT + 812 vs. NAMPT + ATP + 812	-5.315	-5.494 to -5.136	Yes	****	<0.0001	B-D
NAMPT +_ ATP vs. NAMPT + ATP + 812	-3.055	-3.234 to -2.876	Yes	****	<0.0001	C-D

## Sheet: Fig.2b
	Fig. 2b
		NAMPT activity (U/nmol)
	[ATP]	1	2	3	Mean	SD		Michaelis-Menten
	0							Best-fit values
	0.125	83.2	99.6	84.5	89.1	9.11647		Vmax	271.5	316.1
	0.25	152	151.4	160.6	154.667	5.14717		Km	1.728	0.2877
	0.5	202.5	211.7	193.3	202.5	9.2		Std. Error
	1	234.6	214.3	263.4	237.433	24.6723		Vmax	28.49	8.782
	2	265.4	290.3	285.1	280.267	13.1348		Km	0.3161	0.02562
								95% CI (profile likelihood)
	0							Vmax	222 to 352.9	298.6 to 335.1
	0.125	22.9	21.9	13.7	19.5	5.04777		Km	1.194 to 2.659	0.2388 to 0.3454
	0.25	36.4	38	35.7	36.7	1.17898		Goodness of Fit
	0.5	60.3	61.6	60	60.6333	0.85049		Degrees of Freedom	16	22
	1	92.1	116.4	98	102.167	12.6745		R square	0.9791	0.9829
	2	137.7	136.4	165.2	146.433	16.2654		Absolute Sum of Squares	941	3678
								Sy.x	7.669	12.93
								Constraints
								Km	Km > 0	Km > 0
								Number of points
								# of X values	18	24
								# Y values analyzed	18	24

## Sheet: Fig. 2c
Fig. 2c
	Time	NAM	Mean	SD	NMN	Mean	SD		Time	NAM	Mean	SD	NMN	Mean	SD
	0	5.24			5.56				0	5.07			5.52
	0	5.19			5.36				0	5.14			6.08
	0	5.25			4.97				0	5.34			5.36
	0	5.4	5.27	0.0905539	5.92	5.4525	0.396432		0	4.97	5.13	0.156418	5.15	5.5275	0.398278
	30	8.75			1.5				30	9.52			1.62
	30	8.99			1.58				30	8.55			1.87
	30	9.34			1.73				30	8.92			1.88
	30	9.56	9.16	0.360278	1.7	1.6275	0.106888		30	8.44	8.8575	0.487057	2.2	1.8925	0.23768
	60	9.48			1.06				60	9.61			1.24
	60	10.05			1.1				60	9.64			1.24
	60	9.92			1.06				60	9.95			1.16
	60	9.6	9.7625	0.26688	1.15	1.0925	0.04272		60	9.42	9.655	0.219469	1.27	1.2275	0.0471699
	120	9.33			0.86				120	9.71			0.88
	120	9.81			0.85				120	10.11			0.91
	120	9.72			0.97				120	9.84			0.92
	120	10.34	9.8	0.415933	0.91	0.8975	0.055		120	8.6	9.565	0.664555	0.81	0.88	0.0496655
	180	9.91			0.77				180	10.21			0.87
	180	10.19			0.78				180	10.39			0.73
	180	9.6			0.8				180	10.57			0.89
	180	10.6	10.075	0.424931	0.95	0.825	0.0842615		180	9.41	10.145	0.511566	0.86	0.8375	0.0727438
	195	7.06			2.52				195	4.66			4.93
	195	7.3			2.75				195	4.81			5.57
	195	7.01			2.79				195	5.21			5.24
	195	7.37	7.185	0.17673	2.5	2.64	0.151217		195	5.69	5.0925	0.46104	4.47	5.0525	0.468072
	210	6.56			3.29				210	2.08			8.65
	210	6.48			3.67				210	2.26			8.85
	210	6.63			3.39				210	2.83			8.54
	210	6.87	6.635	0.168226	3.69	3.51	0.200666		210	3.04	2.5525	0.455878	8.08	8.53	0.326292
	225	6.31			3.92				225	1.14			9.17
	225	6.3			3.76				225	0.93			9.15
	225	6.64			3.72				225	1.89			10.41
	225	6.29	6.385	0.170196	3.74	3.785	0.0914695		225	1.9	1.465	0.503885	8.33	9.265	0.857807
	240	6.04			3.5				240	0.01			9.73
	240	6.04			3.88				240	0.03			9.73
	240	6.42			3.84				240	0.15			9.79
	240	6.47	6.16667	0.219393	4.18	3.85	0.278328		240	0.28	0.0633333	0.0757188	9.98	9.8075	0.118427
	270	6.55			4.11				270	0.05			9.38
	270	6.31			3.61				270	0.11			9.91
	270	6.65			4.04				270	0.01			11.11
	270	6.44	6.495	0.143643	3.72	3.87	0.242625		270	0	0.1125	0.118989	10.21	10.1525	0.724724
	300	6.73			4.04				300	0			9.87
	300	6.36			3.66				300	0.01			10.47
	300	6.62			4.11				300	0.32			9.44
	300	6.76	6.6175	0.181911	3.8	3.9025	0.209185		300	0.04	0.0925	0.152616	9.96	9.935	0.422729
	360	6.86			3.23				360	1.06			9.33
	360	6.62			3.26				360	1.05			10.1
	360	6.36			3.21				360	1.82			9.56
	360	7.62	6.865	0.54317	3.38	3.27	0.0761577		360	1.21	1.285	0.364097	9.86	9.7125	0.33738

## Sheet: Fig. 2d
	Fig. 2d
		[NAM]
		1	2	3	4	5	6	Mean	SD
D	BG	26.94	24.59	26.49	25.32	26.22		25.912	0.946557
E	NAMPT	15.44	14.82	15.9	15.95	16.19	15.63	15.655	0.485253
F	NAMPT + SBI812	1.82	0.78	5.18	0.64	2.01	2.19	2.10333	1.64042
		[ADP]								ADP (Corrected for BG)
		1	2	3	4	5	6	Mean	SD							Mean	SD
D	BG	43.22	44.58	41.17	42.91	43.48		43.072	1.23554
E	NAMPT	57.6	56.64	60.72	63.1	58.03	58.38	59.0783	2.39109	14.53	13.57	17.65	20.03	14.96	15.31	16.0083	2.39109
F	NAMPT + SBI812	76.31	79.41	71.37	79.36	79.65	76.78	77.1467	3.17781	33.24	36.34	28.3	36.29	36.58	33.71	34.0767	3.17781
		[NMN]								NMN Specific Activity
		1	2	3	4	5	6	Mean	SD							Mean	SD
D	BG	0	0	0	0	0		0	0
E	NAMPT	9.22	10.86	11.41	11.2	10.13	11.12	10.6567	0.831881	92.2	108.6	114.1	112	101.3	111.2	106.567	8.31881
F	NAMPT + SBI812	26.27	25.46	17.64	22.58	25.24	24.04	23.5383	3.16262	262.7	254.6	176.4	225.8	252.4	240.4	235.383	31.6262
		[Pi]								[Pi] (BG corrected)
								Mean	SD							Mean	SD
D	BG	19.015	20.286	19.123	18.945	21.043	22.715	20.1878	1.49543
E	NAMPT	34.469	34.126	33.096	33.751	34.272	35.118	34.1387	0.681702	14.279	13.936	12.906	13.561	14.082	14.928	13.9487	0.681702
F	NAMPT + SBI812	57.025	60.178	50.407	58.83	56.853	56.929	56.7037	3.35907	36.835	39.988	30.217	38.64	36.663	36.739	36.5137	3.35907
		Post-pyrophosphatase [Pi]								Post-pyrophosphatase [Pi] (BG corrected)								[Pi] from pyrophosphate								Pyrophosphatase
								Mean	SD							Mean	SD							Mean	SD							Mean	SD
D	BG	51.024	49.688	53.547	50.172	50.935	51.195	51.0935	1.333
E	NAMPT	83.007	79.46	79.002	78.474	83.446	81.888	80.8795	2.16595	31.917	28.37	27.912	27.384	32.356	30.798	29.7895	2.16595	17.638	14.434	15.006	13.823	18.274	15.87	15.8408	1.78318	8.819	7.217	7.503	6.9115	9.137	7.935	7.92042	0.891592
F	NAMPT + SBI812	109.275	112.619	97.355	108.525	104.622	106.701	106.516	5.22379	58.185	61.529	46.265	57.435	53.532	55.611	55.4262	5.22379	21.35	21.541	16.048	18.795	16.869	18.872	18.9125	2.24709	10.675	10.7705	8.024	9.3975	8.4345	9.436	9.45625	1.12355
			Tukey's multiple comparisons test	Mean Diff.	95.00% CI of diff.	Significant?	Summary	Adjusted P Value
			NAM D vs. NAM E	10.26	6.356 to 14.16	Yes	****	<0.0001	A-B
			NAM D vs. NAM F	23.81	19.91 to 27.71	Yes	****	<0.0001	A-C
			NAM D vs. ADP D	25.91	22.01 to 29.81	Yes	****	<0.0001	A-D
			NAM D vs. ADP E	9.904	6.003 to 13.8	Yes	****	<0.0001	A-E
			NAM D vs. ADP F	-8.165	-12.07 to -4.264	Yes	****	<0.0001	A-F
			NAM D vs. NMN D	25.91	22.01 to 29.81	Yes	****	<0.0001	A-G
			NAM D vs. NMN E	15.26	11.35 to 19.16	Yes	****	<0.0001	A-H
			NAM D vs. NMN F	2.374	-1.527 to 6.275	No	ns	0.7077	A-I
			NAM D vs. PP D	25.91	22.01 to 29.81	Yes	****	<0.0001	A-J
			NAM D vs. PP E	18	14.09 to 21.9	Yes	****	<0.0001	A-K
			NAM D vs. PP F	16.46	12.56 to 20.36	Yes	****	<0.0001	A-L
			NAM D vs. Pi D	25.91	22.01 to 29.81	Yes	****	<0.0001	A-M
			NAM D vs. Pi E	11.96	8.06 to 15.86	Yes	****	<0.0001	A-N
			NAM D vs. Pi F	-10.6	-14.51 to -6.703	Yes	****	<0.0001	A-O
			NAM E vs. NAM F	13.55	9.832 to 17.27	Yes	****	<0.0001	B-C
			NAM E vs. ADP D	15.66	11.94 to 19.37	Yes	****	<0.0001	B-D
			NAM E vs. ADP E	-0.3533	-4.073 to 3.366	No	ns	>0.9999	B-E
			NAM E vs. ADP F	-18.42	-22.14 to -14.7	Yes	****	<0.0001	B-F
			NAM E vs. NMN D	15.66	11.94 to 19.37	Yes	****	<0.0001	B-G
			NAM E vs. NMN E	4.998	1.279 to 8.718	Yes	***	0.001	B-H
			NAM E vs. NMN F	-7.883	-11.6 to -4.164	Yes	****	<0.0001	B-I
			NAM E vs. PP D	15.66	11.94 to 19.37	Yes	****	<0.0001	B-J
			NAM E vs. PP E	7.738	4.019 to 11.46	Yes	****	<0.0001	B-K
			NAM E vs. PP F	6.202	2.482 to 9.921	Yes	****	<0.0001	B-L
			NAM E vs. Pi D	15.66	11.94 to 19.37	Yes	****	<0.0001	B-M
			NAM E vs. Pi E	1.704	-2.015 to 5.423	No	ns	0.9517	B-N
			NAM E vs. Pi F	-20.86	-24.58 to -17.14	Yes	****	<0.0001	B-O
			NAM F vs. ADP D	2.103	-1.616 to 5.823	No	ns	0.8007	C-D
			NAM F vs. ADP E	-13.91	-17.62 to -10.19	Yes	****	<0.0001	C-E
			NAM F vs. ADP F	-31.97	-35.69 to -28.25	Yes	****	<0.0001	C-F
			NAM F vs. NMN D	2.103	-1.616 to 5.823	No	ns	0.8007	C-G
			NAM F vs. NMN E	-8.553	-12.27 to -4.834	Yes	****	<0.0001	C-H
			NAM F vs. NMN F	-21.44	-25.15 to -17.72	Yes	****	<0.0001	C-I
			NAM F vs. PP D	2.103	-1.616 to 5.823	No	ns	0.8007	C-J
			NAM F vs. PP E	-5.813	-9.533 to -2.094	Yes	****	<0.0001	C-K
			NAM F vs. PP F	-7.35	-11.07 to -3.631	Yes	****	<0.0001	C-L
			NAM F vs. Pi D	2.103	-1.616 to 5.823	No	ns	0.8007	C-M
			NAM F vs. Pi E	-11.85	-15.57 to -8.128	Yes	****	<0.0001	C-N
			NAM F vs. Pi F	-34.41	-38.13 to -30.69	Yes	****	<0.0001	C-O
			ADP D vs. ADP E	-16.01	-19.73 to -12.29	Yes	****	<0.0001	D-E
			ADP D vs. ADP F	-34.08	-37.8 to -30.36	Yes	****	<0.0001	D-F
			ADP D vs. NMN D	0	-3.719 to 3.719	No	ns	>0.9999	D-G
			ADP D vs. NMN E	-10.66	-14.38 to -6.937	Yes	****	<0.0001	D-H
			ADP D vs. NMN F	-23.54	-27.26 to -19.82	Yes	****	<0.0001	D-I
			ADP D vs. PP D	0	-3.719 to 3.719	No	ns	>0.9999	D-J
			ADP D vs. PP E	-7.917	-11.64 to -4.197	Yes	****	<0.0001	D-K
			ADP D vs. PP F	-9.453	-13.17 to -5.734	Yes	****	<0.0001	D-L
			ADP D vs. Pi D	0	-3.719 to 3.719	No	ns	>0.9999	D-M
			ADP D vs. Pi E	-13.95	-17.67 to -10.23	Yes	****	<0.0001	D-N
			ADP D vs. Pi F	-36.52	-40.24 to -32.8	Yes	****	<0.0001	D-O
			ADP E vs. ADP F	-18.07	-21.79 to -14.35	Yes	****	<0.0001	E-F
			ADP E vs. NMN D	16.01	12.29 to 19.73	Yes	****	<0.0001	E-G
			ADP E vs. NMN E	5.352	1.632 to 9.071	Yes	***	0.0003	E-H
			ADP E vs. NMN F	-7.53	-11.25 to -3.811	Yes	****	<0.0001	E-I
			ADP E vs. PP D	16.01	12.29 to 19.73	Yes	****	<0.0001	E-J
			ADP E vs. PP E	8.092	4.372 to 11.81	Yes	****	<0.0001	E-K
			ADP E vs. PP F	6.555	2.836 to 10.27	Yes	****	<0.0001	E-L
			ADP E vs. Pi D	16.01	12.29 to 19.73	Yes	****	<0.0001	E-M
			ADP E vs. Pi E	2.057	-1.662 to 5.777	No	ns	0.8245	E-N
			ADP E vs. Pi F	-20.51	-24.23 to -16.79	Yes	****	<0.0001	E-O
			ADP F vs. NMN D	34.08	30.36 to 37.8	Yes	****	<0.0001	F-G
			ADP F vs. NMN E	23.42	19.7 to 27.14	Yes	****	<0.0001	F-H
			ADP F vs. NMN F	10.54	6.819 to 14.26	Yes	****	<0.0001	F-I
			ADP F vs. PP D	34.08	30.36 to 37.8	Yes	****	<0.0001	F-J
			ADP F vs. PP E	26.16	22.44 to 29.88	Yes	****	<0.0001	F-K
			ADP F vs. PP F	24.62	20.9 to 28.34	Yes	****	<0.0001	F-L
			ADP F vs. Pi D	34.08	30.36 to 37.8	Yes	****	<0.0001	F-M
			ADP F vs. Pi E	20.13	16.41 to 23.85	Yes	****	<0.0001	F-N
			ADP F vs. Pi F	-2.44	-6.159 to 1.28	No	ns	0.5929	F-O
			NMN D vs. NMN E	-10.66	-14.38 to -6.937	Yes	****	<0.0001	G-H
			NMN D vs. NMN F	-23.54	-27.26 to -19.82	Yes	****	<0.0001	G-I
			NMN D vs. PP D	0	-3.719 to 3.719	No	ns	>0.9999	G-J
			NMN D vs. PP E	-7.917	-11.64 to -4.197	Yes	****	<0.0001	G-K
			NMN D vs. PP F	-9.453	-13.17 to -5.734	Yes	****	<0.0001	G-L
			NMN D vs. Pi D	0	-3.719 to 3.719	No	ns	>0.9999	G-M
			NMN D vs. Pi E	-13.95	-17.67 to -10.23	Yes	****	<0.0001	G-N
			NMN D vs. Pi F	-36.52	-40.24 to -32.8	Yes	****	<0.0001	G-O
			NMN E vs. NMN F	-12.88	-16.6 to -9.162	Yes	****	<0.0001	H-I
			NMN E vs. PP D	10.66	6.937 to 14.38	Yes	****	<0.0001	H-J
			NMN E vs. PP E	2.74	-0.9794 to 6.459	No	ns	0.3968	H-K
			NMN E vs. PP F	1.203	-2.516 to 4.923	No	ns	0.998	H-L
			NMN E vs. Pi D	10.66	6.937 to 14.38	Yes	****	<0.0001	H-M
			NMN E vs. Pi E	-3.294	-7.014 to 0.425	No	ns	0.1396	H-N
			NMN E vs. Pi F	-25.86	-29.58 to -22.14	Yes	****	<0.0001	H-O
			NMN F vs. PP D	23.54	19.82 to 27.26	Yes	****	<0.0001	I-J
			NMN F vs. PP E	15.62	11.9 to 19.34	Yes	****	<0.0001	I-K
			NMN F vs. PP F	14.09	10.37 to 17.8	Yes	****	<0.0001	I-L
			NMN F vs. Pi D	23.54	19.82 to 27.26	Yes	****	<0.0001	I-M
			NMN F vs. Pi E	9.587	5.868 to 13.31	Yes	****	<0.0001	I-N
			NMN F vs. Pi F	-12.98	-16.7 to -9.258	Yes	****	<0.0001	I-O
			PP D vs. PP E	-7.917	-11.64 to -4.197	Yes	****	<0.0001	J-K
			PP D vs. PP F	-9.453	-13.17 to -5.734	Yes	****	<0.0001	J-L
			PP D vs. Pi D	0	-3.719 to 3.719	No	ns	>0.9999	J-M
			PP D vs. Pi E	-13.95	-17.67 to -10.23	Yes	****	<0.0001	J-N
			PP D vs. Pi F	-36.52	-40.24 to -32.8	Yes	****	<0.0001	J-O
			PP E vs. PP F	-1.537	-5.256 to 2.183	No	ns	0.9794	K-L
			PP E vs. Pi D	7.917	4.197 to 11.64	Yes	****	<0.0001	K-M
			PP E vs. Pi E	-6.034	-9.754 to -2.315	Yes	****	<0.0001	K-N
			PP E vs. Pi F	-28.6	-32.32 to -24.88	Yes	****	<0.0001	K-O
			PP F vs. Pi D	9.453	5.734 to 13.17	Yes	****	<0.0001	L-M
			PP F vs. Pi E	-4.498	-8.217 to -0.7783	Yes	**	0.0052	L-N
			PP F vs. Pi F	-27.06	-30.78 to -23.34	Yes	****	<0.0001	L-O
			Pi D vs. Pi E	-13.95	-17.67 to -10.23	Yes	****	<0.0001	M-N
			Pi D vs. Pi F	-36.52	-40.24 to -32.8	Yes	****	<0.0001	M-O
			Pi E vs. Pi F	-22.57	-26.28 to -18.85	Yes	****	<0.0001	N-O
			Test details	Mean 1	Mean 2	Mean Diff.	SE of diff.	n1	n2	q	DF
			NAM D vs. NAM E	25.91	15.66	10.26	1.112	5	6	13.05	74
			NAM D vs. NAM F	25.91	2.103	23.81	1.112	5	6	30.28	74
			NAM D vs. ADP D	25.91	0	25.91	1.112	5	6	32.96	74
			NAM D vs. ADP E	25.91	16.01	9.904	1.112	5	6	12.6	74
			NAM D vs. ADP F	25.91	34.08	-8.165	1.112	5	6	10.39	74
			NAM D vs. NMN D	25.91	0	25.91	1.112	5	6	32.96	74
			NAM D vs. NMN E	25.91	10.66	15.26	1.112	5	6	19.4	74
			NAM D vs. NMN F	25.91	23.54	2.374	1.112	5	6	3.019	74
			NAM D vs. PP D	25.91	0	25.91	1.112	5	6	32.96	74
			NAM D vs. PP E	25.91	7.917	18	1.112	5	6	22.89	74
			NAM D vs. PP F	25.91	9.453	16.46	1.112	5	6	20.94	74
			NAM D vs. Pi D	25.91	0	25.91	1.112	5	6	32.96	74
			NAM D vs. Pi E	25.91	13.95	11.96	1.112	5	6	15.21	74
			NAM D vs. Pi F	25.91	36.52	-10.6	1.112	5	6	13.49	74
			NAM E vs. NAM F	15.66	2.103	13.55	1.06	6	6	18.08	74
			NAM E vs. ADP D	15.66	0	15.66	1.06	6	6	20.88	74
			NAM E vs. ADP E	15.66	16.01	-0.3533	1.06	6	6	0.4714	74
			NAM E vs. ADP F	15.66	34.08	-18.42	1.06	6	6	24.58	74
			NAM E vs. NMN D	15.66	0	15.66	1.06	6	6	20.88	74
			NAM E vs. NMN E	15.66	10.66	4.998	1.06	6	6	6.668	74
			NAM E vs. NMN F	15.66	23.54	-7.883	1.06	6	6	10.52	74
			NAM E vs. PP D	15.66	0	15.66	1.06	6	6	20.88	74
			NAM E vs. PP E	15.66	7.917	7.738	1.06	6	6	10.32	74
			NAM E vs. PP F	15.66	9.453	6.202	1.06	6	6	8.273	74
			NAM E vs. Pi D	15.66	0	15.66	1.06	6	6	20.88	74
			NAM E vs. Pi E	15.66	13.95	1.704	1.06	6	6	2.273	74
			NAM E vs. Pi F	15.66	36.52	-20.86	1.06	6	6	27.83	74
			NAM F vs. ADP D	2.103	0	2.103	1.06	6	6	2.806	74
			NAM F vs. ADP E	2.103	16.01	-13.91	1.06	6	6	18.55	74
			NAM F vs. ADP F	2.103	34.08	-31.97	1.06	6	6	42.65	74
			NAM F vs. NMN D	2.103	0	2.103	1.06	6	6	2.806	74
			NAM F vs. NMN E	2.103	10.66	-8.553	1.06	6	6	11.41	74
			NAM F vs. NMN F	2.103	23.54	-21.44	1.06	6	6	28.6	74
			NAM F vs. PP D	2.103	0	2.103	1.06	6	6	2.806	74
			NAM F vs. PP E	2.103	7.917	-5.813	1.06	6	6	7.755	74
			NAM F vs. PP F	2.103	9.453	-7.35	1.06	6	6	9.805	74
			NAM F vs. Pi D	2.103	0	2.103	1.06	6	6	2.806	74
			NAM F vs. Pi E	2.103	13.95	-11.85	1.06	6	6	15.81	74
			NAM F vs. Pi F	2.103	36.52	-34.41	1.06	6	6	45.91	74
			ADP D vs. ADP E	0	16.01	-16.01	1.06	6	6	21.36	74
			ADP D vs. ADP F	0	34.08	-34.08	1.06	6	6	45.46	74
			ADP D vs. NMN D	0	0	0	1.06	6	6	0	74
			ADP D vs. NMN E	0	10.66	-10.66	1.06	6	6	14.22	74
			ADP D vs. NMN F	0	23.54	-23.54	1.06	6	6	31.4	74
			ADP D vs. PP D	0	0	0	1.06	6	6	0	74
			ADP D vs. PP E	0	7.917	-7.917	1.06	6	6	10.56	74
			ADP D vs. PP F	0	9.453	-9.453	1.06	6	6	12.61	74
			ADP D vs. Pi D	0	0	0	1.06	6	6	0	74
			ADP D vs. Pi E	0	13.95	-13.95	1.06	6	6	18.61	74
			ADP D vs. Pi F	0	36.52	-36.52	1.06	6	6	48.72	74
			ADP E vs. ADP F	16.01	34.08	-18.07	1.06	6	6	24.1	74
			ADP E vs. NMN D	16.01	0	16.01	1.06	6	6	21.36	74
			ADP E vs. NMN E	16.01	10.66	5.352	1.06	6	6	7.14	74
			ADP E vs. NMN F	16.01	23.54	-7.53	1.06	6	6	10.05	74
			ADP E vs. PP D	16.01	0	16.01	1.06	6	6	21.36	74
			ADP E vs. PP E	16.01	7.917	8.092	1.06	6	6	10.79	74
			ADP E vs. PP F	16.01	9.453	6.555	1.06	6	6	8.745	74
			ADP E vs. Pi D	16.01	0	16.01	1.06	6	6	21.36	74
			ADP E vs. Pi E	16.01	13.95	2.057	1.06	6	6	2.745	74
			ADP E vs. Pi F	16.01	36.52	-20.51	1.06	6	6	27.36	74
			ADP F vs. NMN D	34.08	0	34.08	1.06	6	6	45.46	74
			ADP F vs. NMN E	34.08	10.66	23.42	1.06	6	6	31.24	74
			ADP F vs. NMN F	34.08	23.54	10.54	1.06	6	6	14.06	74
			ADP F vs. PP D	34.08	0	34.08	1.06	6	6	45.46	74
			ADP F vs. PP E	34.08	7.917	26.16	1.06	6	6	34.9	74
			ADP F vs. PP F	34.08	9.453	24.62	1.06	6	6	32.85	74
			ADP F vs. Pi D	34.08	0	34.08	1.06	6	6	45.46	74
			ADP F vs. Pi E	34.08	13.95	20.13	1.06	6	6	26.85	74
			ADP F vs. Pi F	34.08	36.52	-2.44	1.06	6	6	3.254	74
			NMN D vs. NMN E	0	10.66	-10.66	1.06	6	6	14.22	74
			NMN D vs. NMN F	0	23.54	-23.54	1.06	6	6	31.4	74
			NMN D vs. PP D	0	0	0	1.06	6	6	0	74
			NMN D vs. PP E	0	7.917	-7.917	1.06	6	6	10.56	74
			NMN D vs. PP F	0	9.453	-9.453	1.06	6	6	12.61	74
			NMN D vs. Pi D	0	0	0	1.06	6	6	0	74
			NMN D vs. Pi E	0	13.95	-13.95	1.06	6	6	18.61	74
			NMN D vs. Pi F	0	36.52	-36.52	1.06	6	6	48.72	74
			NMN E vs. NMN F	10.66	23.54	-12.88	1.06	6	6	17.19	74
			NMN E vs. PP D	10.66	0	10.66	1.06	6	6	14.22	74
			NMN E vs. PP E	10.66	7.917	2.74	1.06	6	6	3.655	74
			NMN E vs. PP F	10.66	9.453	1.203	1.06	6	6	1.605	74
			NMN E vs. Pi D	10.66	0	10.66	1.06	6	6	14.22	74
			NMN E vs. Pi E	10.66	13.95	-3.294	1.06	6	6	4.395	74
			NMN E vs. Pi F	10.66	36.52	-25.86	1.06	6	6	34.5	74
			NMN F vs. PP D	23.54	0	23.54	1.06	6	6	31.4	74
			NMN F vs. PP E	23.54	7.917	15.62	1.06	6	6	20.84	74
			NMN F vs. PP F	23.54	9.453	14.09	1.06	6	6	18.79	74
			NMN F vs. Pi D	23.54	0	23.54	1.06	6	6	31.4	74
			NMN F vs. Pi E	23.54	13.95	9.587	1.06	6	6	12.79	74
			NMN F vs. Pi F	23.54	36.52	-12.98	1.06	6	6	17.31	74
			PP D vs. PP E	0	7.917	-7.917	1.06	6	6	10.56	74
			PP D vs. PP F	0	9.453	-9.453	1.06	6	6	12.61	74
			PP D vs. Pi D	0	0	0	1.06	6	6	0	74
			PP D vs. Pi E	0	13.95	-13.95	1.06	6	6	18.61	74
			PP D vs. Pi F	0	36.52	-36.52	1.06	6	6	48.72	74
			PP E vs. PP F	7.917	9.453	-1.537	1.06	6	6	2.05	74
			PP E vs. Pi D	7.917	0	7.917	1.06	6	6	10.56	74
			PP E vs. Pi E	7.917	13.95	-6.034	1.06	6	6	8.05	74
			PP E vs. Pi F	7.917	36.52	-28.6	1.06	6	6	38.15	74
			PP F vs. Pi D	9.453	0	9.453	1.06	6	6	12.61	74
			PP F vs. Pi E	9.453	13.95	-4.498	1.06	6	6	6	74
			PP F vs. Pi F	9.453	36.52	-27.06	1.06	6	6	36.1	74
			Pi D vs. Pi E	0	13.95	-13.95	1.06	6	6	18.61	74
			Pi D vs. Pi F	0	36.52	-36.52	1.06	6	6	48.72	74
			Pi E vs. Pi F	13.95	36.52	-22.57	1.06	6	6	30.1	74

## Sheet: Fig. 2e
Fig. 2e
		Control	SBI-797812	NAD+	SBI-797812 + NAD+
	1	1.35	2.93	0.35	1.45
	2	1.68	3.69	0.26	1.79
	3	1.99	2.95	0.37	1.79
	4	1.56	3.25	0.35	1.99
	Mean	1.645	3.205	0.3325	1.755
	SD	0.267395	0.354918	0.0492443	0.224128
Tukey's multiple comparisons test	Mean Diff.	95.00% CI of diff.	Significant?	Summary	Adjusted P Value
Control vs. SBI-797812	-1.56	-2.085 to -1.035	Yes	****	<0.0001	A-B
Control vs. NAD+	1.313	0.7875 to 1.837	Yes	****	<0.0001	A-C
Control vs. SBI-797812 + NAD+	-0.11	-0.635 to 0.415	No	ns	0.923	A-D
SBI-797812 vs. NAD+	2.873	2.348 to 3.397	Yes	****	<0.0001	B-C
SBI-797812 vs. SBI-797812 + NAD+	1.45	0.925 to 1.975	Yes	****	<0.0001	B-D
NAD+ vs. SBI-797812 + NAD+	-1.423	-1.947 to -0.8975	Yes	****	<0.0001	C-D

## Sheet: Fig. 3a
Fig. 3a
			Post-pyrophosphatase Pi (uM)				Post-pyrophosphatase Pi (uM) derived from PP					PP (uM)
			1	2	3	Mean	1	2	3	Mean	SD	1	2	3	Mean	SD			Tukey's multiple comparisons test	Mean Diff.	95.00% CI of diff.	Significant?	Summary	Adjusted P Value
ATP			14.7515	13.4129	10.2584	12.8076	3.29357	1.02054	-0.205434	1.36956	1.77542	1.37061	0.424696	-0.0854907	0.569938	0.738835
PP			57.5812	55.6528	53.5653	55.5997	52.3526	50.5633	48.5752	50.497	1.88954	21.7863	21.0417	20.2144	21.0142	0.786325			No NAMPT (PP) vs. NAMPT (PP)	-0.3667	-5.045 to 4.312	No	ns	0.9998	A-B
ATP + PP			67.3559	65.275	68.1113	66.9141	55.1955	50.8681	52.6176	52.8937	2.17686	22.9694	21.1686	21.8966	22.0115	0.905892			No NAMPT (PP) vs. NAMPT + SBI-797812 (PP)	0.4633	-4.215 to 5.142	No	ns	0.9993	A-C
ATP	NAMPT		16.2028	17.1836	18.5355	17.3073	2.43207	0.410868	0.695825	1.17959	1.094	1.0121	0.170981	0.289565	0.490882	0.455265			No NAMPT (PP) vs. No NAMPT (ATP+PP)	-1	-5.679 to 3.679	No	ns	0.9759	A-E
PP	NAMPT		60.1325	55.328	55.3943	56.9516	54.5792	49.5361	50.0398	51.385	2.77767	22.7129	20.6143	20.8239	21.3837	1.15592			No NAMPT (PP) vs. NAMPT (ATP+PP)	7.1	2.421 to 11.78	Yes	**	0.0028	A-F
ATP + PP	NAMPT		100.961	86.004	97.939	94.968	39.8078	24.884	35.5865	33.4261	7.69287	16.5659	10.3554	14.8092	13.9102	3.20136			No NAMPT (PP) vs. NAMPT + SBI-797812 (ATP+PP)	18.81	14.13 to 23.49	Yes	****	<0.0001	A-G
ATP	NAMPT	SBI-812	17.23	16.5209	16.5474	16.7661	2.5381	0.304838	1.78926	1.54407	1.13664	1.05622	0.126857	0.744596	0.642559	0.473011			NAMPT (PP) vs. NAMPT + SBI-797812 (PP)	0.83	-3.849 to 5.509	No	ns	0.9893	B-C
PP	NAMPT	SBI-812	56.7329	54.4467	53.3731	54.8509	51.2657	49.1319	47.7469	49.3815	1.77267	21.3341	20.4461	19.8697	20.5499	0.737692			NAMPT (PP) vs. No NAMPT (ATP+PP)	-0.6333	-5.312 to 4.045	No	ns	0.9969	B-E
ATP + PP	NAMPT	SBI-812	112.015	120.855	114.665	115.845	0	6.71968	9.16501	2.76563	9.04932	0	2.79637	3.81399	2.20345	1.97491			NAMPT (PP) vs. NAMPT (ATP+PP)	7.467	2.788 to 12.15	Yes	**	0.0018	B-F
																			NAMPT (PP) vs. NAMPT + SBI-797812 (ATP+PP)	19.18	14.5 to 23.86	Yes	****	<0.0001	B-G
																			NAMPT + SBI-797812 (PP) vs. No NAMPT (ATP+PP)	-1.463	-6.142 to 3.215	No	ns	0.8914	C-E
																			NAMPT + SBI-797812 (PP) vs. NAMPT (ATP+PP)	6.637	1.958 to 11.32	Yes	**	0.0047	C-F
	A	B	C		E	F	G												NAMPT + SBI-797812 (PP) vs. NAMPT + SBI-797812 (ATP+PP)	18.35	13.67 to 23.03	Yes	****	<0.0001	C-G
	No NAMPT	NAMPT	NAMPT + SBI-797812		No NAMPT	NAMPT	NAMPT + SBI-797812												No NAMPT (ATP+PP) vs. NAMPT (ATP+PP)	8.1	3.421 to 12.78	Yes	***	0.0009	E-F
	21.79	22.71	21.33		22.97	16.57	0												No NAMPT (ATP+PP) vs. NAMPT + SBI-797812 (ATP+PP)	19.81	15.13 to 24.49	Yes	****	<0.0001	E-G
	21.04	20.61	20.45		21.17	10.36	2.8												NAMPT (ATP+PP) vs. NAMPT + SBI-797812 (ATP+PP)	11.71	7.031 to 16.39	Yes	****	<0.0001	F-G
	20.21	20.82	19.87		21.9	14.81	3.81
Mean	21.0133	21.38	20.55		22.0133	13.9133	2.20333
																			Test details	Mean 1	Mean 2	Mean Diff.	SE of diff.	n1	n2	q	DF
																			No NAMPT (PP) vs. NAMPT (PP)	21.01	21.38	-0.3667	1.393	3	3	0.3723	12
																			No NAMPT (PP) vs. NAMPT + SBI-797812 (PP)	21.01	20.55	0.4633	1.393	3	3	0.4704	12
																			No NAMPT (PP) vs. No NAMPT (ATP+PP)	21.01	22.01	-1	1.393	3	3	1.015	12
																			No NAMPT (PP) vs. NAMPT (ATP+PP)	21.01	13.91	7.1	1.393	3	3	7.208	12
																			No NAMPT (PP) vs. NAMPT + SBI-797812 (ATP+PP)	21.01	2.203	18.81	1.393	3	3	19.1	12
																			NAMPT (PP) vs. NAMPT + SBI-797812 (PP)	21.38	20.55	0.83	1.393	3	3	0.8427	12
																			NAMPT (PP) vs. No NAMPT (ATP+PP)	21.38	22.01	-0.6333	1.393	3	3	0.643	12
																			NAMPT (PP) vs. NAMPT (ATP+PP)	21.38	13.91	7.467	1.393	3	3	7.581	12
																			NAMPT (PP) vs. NAMPT + SBI-797812 (ATP+PP)	21.38	2.203	19.18	1.393	3	3	19.47	12
																			NAMPT + SBI-797812 (PP) vs. No NAMPT (ATP+PP)	20.55	22.01	-1.463	1.393	3	3	1.486	12
																			NAMPT + SBI-797812 (PP) vs. NAMPT (ATP+PP)	20.55	13.91	6.637	1.393	3	3	6.738	12
																			NAMPT + SBI-797812 (PP) vs. NAMPT + SBI-797812 (ATP+PP)	20.55	2.203	18.35	1.393	3	3	18.63	12
																			No NAMPT (ATP+PP) vs. NAMPT (ATP+PP)	22.01	13.91	8.1	1.393	3	3	8.224	12
																			No NAMPT (ATP+PP) vs. NAMPT + SBI-797812 (ATP+PP)	22.01	2.203	19.81	1.393	3	3	20.11	12
																			NAMPT (ATP+PP) vs. NAMPT + SBI-797812 (ATP+PP)	13.91	2.203	11.71	1.393	3	3	11.89	12

[truncated: 21 more sheets: Fig. 3c, Fig. 3d, Fig. 4a, 4b, 4c, Fig. 4d, 4e, Fig. 4f, 4g, 4h, Fig. 5a, Fig. 5b, Fig. 6a-d, Fig. S1, Fig. S2, Fig. S3, Fig. S4, Fig. S5, Fig. S6, Fig. S7, Fig. S8, Fig. S9, Fig. S10, Fig. S11 …]
